# Supplementary material for: Impact of Selected Pre-Analytical and Analytical Factors on Untargeted Salivary Metabolomics
Source: Int J Mol Sci. 2026 Apr 8;27(8):3345. doi: 10.3390/ijms27083345 (PMC13116057; doi:10.3390/ijms27083345)
Supplement: Supplementary file 1 [file ijms-27-03345-s001.zip]

Archive with 1 entries (1 files):
- ijms-4207735-supplementary.pdf
